# Supplementary material for: Multi-Omics Techniques for Analysis Antifungal Mechanisms of Lipopeptides Produced by Bacillus velezensis GS-1 against Magnaporthe oryzae In Vitro
Source: Int J Mol Sci. 2022 Mar 29;23(7):3762. doi: 10.3390/ijms23073762 (PMC8998706; doi:10.3390/ijms23073762)
Supplement: Supplementary file 1 [file ijms-23-03762-s001.zip]

Archive with 1 entries (1 files):
- ijms-1659763-supplementary.xlsx
