# Supplementary material for: Multi-Omics Techniques for Analysis Antifungal Mechanisms of Lipopeptides Produced by Bacillus velezensis GS-1 against Magnaporthe oryzae In Vitro
Source: Int J Mol Sci. 2022 Mar 29;23(7):3762. doi: 10.3390/ijms23073762 (PMC8998706; doi:10.3390/ijms23073762)
Supplement: Supplementary file 1 [file ijms-23-03762-s001.zip › ijms-1659763-supplementary.xlsx]

## Sheet: Table S1
Index	Compounds	Class I	Class II	CK1	CK2	CK3	T1	T2	T3	VIP	p_value	Fold_Change	Log2FC	Type
MEDN0039	Glutathione Reducedform	Amino acid and Its metabolites	Small Peptide	589140	1647300	1122900	3808800	8132700	4375800	1.5894	0.0795621	4.85729	2.28015	up
MEDN0056	N-Acetyl-L-Leucine	Amino acid and Its metabolites	Amino acid derivatives	139530	77123	115480	133420	284520	412060	1.27305	0.170238	2.499	1.32135	up
MEDN0057	N-Acetyl-L-Tyrosine	Amino acid and Its metabolites	Amino acid derivatives	20962	14890	20309	23022	55318	43206	1.35734	0.141758	2.16424	1.11386	up
MEDN0068	S-(5-Adenosy)-L-Homocysteine	Amino acid and Its metabolites	Amino acid derivatives	27814	21282	19611	38004	171370	77169	1.41808	0.207569	4.17051	2.06022	up
MEDN0120	Dulcitol	Carbohydrates and Its metabolites	Sugar alcohols	1014800	1191400	896930	2896900	6383600	3713700	1.64024	0.0876679	4.18745	2.06607	up
MEDN0153	Adenosine 5'-Monophosphate	Nucleotide And Its metabolites	Nucleotide And Its metabolites	591660	503620	582170	705920	1719700	1373100	1.40671	0.139429	2.26458	1.17924	up
MEDN0195	Pyridoxal 5'-Phosphate	Heterocyclic compounds	Pteridines and derivatives	58010	77158	71302	76738	218850	161440	1.3065	0.178224	2.21353	1.14635	up
MEDN0198	Citric Acid	Organic acid And Its derivatives	Organic acid And Its derivatives	2912900	8787000	8174500	7149700	522050	736550	1.08265	0.254492	0.423072	-1.24103	down
MEDN0202	α-Ketoglutaric Acid（α-KG）	Organic acid And Its derivatives	Organic acid And Its derivatives	2408600	1284800	2301200	590730	488090	705660	1.63384	0.0554252	0.297681	-1.74816	down
MEDN0213	D-Sorbitol	Carbohydrates and Its metabolites	Sugar alcohols	1014800	1191400	896930	2896900	6383600	3713700	1.64024	0.0876679	4.18745	2.06607	up
MEDN0235	N-Acetyl-D-Glucosamine	Carbohydrates and Its metabolites	Sugar derivatives	71928	127140	110360	51098	42853	27251	1.49613	0.0453958	0.391697	-1.35219	down
MEDN0279	2-Aminoethanesulfinic Acid	Organic acid And Its derivatives	Sulfonic acids	11072	14794	26301	34518	61642	28104	1.37483	0.130018	2.38204	1.2522	up
MEDN0284	2-Hydroxyisocaproic Acid	Organic acid And Its derivatives	Organic acid And Its derivatives	3659900	5609600	5208700	5856000	12447000	12455000	1.37472	0.123971	2.12444	1.08708	up
MEDN0290	3-Hydroxy-3-Methyl Butyric Acid	Organic acid And Its derivatives	Organic acid And Its derivatives	208240	334210	311480	264720	879250	1309300	1.15513	0.219189	2.87292	1.52252	up
MEDN0321	Quinic acid	Organic acid And Its derivatives	Organic acid And Its derivatives	1043700	2991200	2636500	2305000	209100	205590	1.11236	0.227334	0.407664	-1.29455	down
MEDN0338	Phenyllactate(Pla)	Organic acid And Its derivatives	Organic acid And Its derivatives	598920	624590	630120	794180	1634100	1798200	1.43777	0.125864	2.28011	1.1891	up
MEDN0345	1,3,7-Trimethyluric Acid	Amino acid and Its metabolites	Amino acid derivatives	22286	13195	20524	12100	3810.8	5185.2	1.43526	0.0374668	0.376681	-1.40859	down
MEDN0362	LPE(18:1/0:0)	GP	LPE	441230	232550	232470	325310	2830200	3070100	1.24465	0.180039	6.86964	2.78023	up
MEDN0364	LPE(18:0/0:0)	GP	LPE	9	9	9	9	36550	23168	1.23261	0.203274	2212.11	11.1112	up
MEDN0366	LPE(16:0/0:0)	GP	LPE	15099000	19039000	19806000	23871000	81595000	79653000	1.39422	0.146312	3.43169	1.77892	up
MEDN0368	LPE(14:0/0:0)	GP	LPE	118010	185040	142610	175130	976330	802960	1.31487	0.173972	4.38545	2.13273	up
MEDN0417	(Rs)-Mevalonic Acid	Organic acid And Its derivatives	Organic acid And Its derivatives	4553800	7112400	3908800	8324700	16678000	13235000	1.50078	0.0736129	2.45507	1.29576	up
MEDN0419	Uridine 5-Monophosphate	Nucleotide And Its metabolites	Nucleotide And Its metabolites	3708700	2115400	2663100	3946400	7266700	6226100	1.41042	0.0746609	2.05476	1.03897	up
MEDN0432	5-Hydroxyhexanoic Acid	Organic acid And Its derivatives	Organic acid And Its derivatives	3659900	5609600	5208700	5856000	12447000	12455000	1.37472	0.123971	2.12444	1.08708	up
MEDN0499	Argininosuccinic acid	Organic acid And Its derivatives	Organic acid And Its derivatives	9564000	6687900	4845000	15752000	20169000	13741000	1.53303	0.0184386	2.354	1.23511	up
MEDN0502	2-Deoxyribose 1-Phosphate	Carbohydrates and Its metabolites	Phosphate sugars	185490	163840	74172	180330	458420	261940	1.20935	0.18437	2.12677	1.08866	up
MEDN0538	UDP-glucose	Nucleotide And Its metabolites	Nucleotide And Its metabolites	1045000	1653300	613280	2491000	1118900	5163500	1.09039	0.261896	2.64931	1.40562	up
MEDN0554	2-(4-Hydroxyphenyl)ethanol	Benzene and substituted derivatives	Benzene and substituted derivatives	1087200	937260	1054000	1163700	5358800	3926100	1.29517	0.183958	3.3941	1.76303	up
MEDN0555	Hydroxyphenyllactic acid	Organic acid And Its derivatives	Organic acid And Its derivatives	111360	104000	133560	127600	539290	474220	1.28149	0.174141	3.27041	1.70947	up
MEDN0579	N-lactoyl-phenylalanine	Amino acid and Its metabolites	Amino acid derivatives	300920	217410	338280	300630	665990	763560	1.2184	0.168376	2.0198	1.01421	up
MEDN0593	D-Malic acid	Organic acid And Its derivatives	Organic acid And Its derivatives	6287500	8321300	3179000	8481200	25433000	11261000	1.26655	0.21881	2.53967	1.34464	up
MEDN0704	Oxaloacetic acid	Organic acid And Its derivatives	Organic acid And Its derivatives	101380	71937	282840	309440	691120	452880	1.38632	0.0761693	3.18627	1.67187	up
MEDN0729	Phenoxyacetic acid	Benzene and substituted derivatives	Phenolic acids	97247	89637	130510	75041	29116	40956	1.42888	0.0372486	0.457201	-1.1291	down
MEDN0768	13-oxoODE	FA	Oxidized lipids	27422	22064	21937	24232	68811	73110	1.22996	0.179161	2.32632	1.21805	up
MEDN0784	9-oxoODE	FA	Oxidized lipids	27422	22064	21937	24232	68811	73110	1.22996	0.179161	2.32632	1.21805	up
MEDN0786	LTD4	FA	Oxidized lipids	67963	17165	21712	9	9	9	1.72071	0.159481	0.000252714	-11.9502	down
MEDN0791	PGD1	FA	Oxidized lipids	107650	34291	29288	10894	4910.3	3637.6	1.56121	0.182928	0.113543	-3.13869	down
MEDN0792	PGE1	FA	Oxidized lipids	107650	34291	29288	10894	4910.3	3637.6	1.56121	0.182928	0.113543	-3.13869	down
MEDN0822	Cysteine-glutathione disulfide	Amino acid and Its metabolites	Small Peptide	138410	1151200	2508000	2630300	2777000	9266300	1.16689	0.234346	3.8639	1.95006	up
MEDN0844	Stachyose	Carbohydrates and Its metabolites	Sugars	72388	202490	98801	123660	28824	23011	1.05044	0.270394	0.469641	-1.09037	down
MEDN1003	Inosine	Nucleotide And Its metabolites	Nucleotide And Its metabolites	45899000	24747000	37777000	5628300	19911000	6749000	1.44378	0.033531	0.297799	-1.74759	down
MEDN1011	D-Mannitol	Carbohydrates and Its metabolites	Sugar alcohols	1014800	1191400	896930	2896900	6383600	3713700	1.64024	0.0876679	4.18745	2.06607	up
MEDN1055	D-Calcium Pantothenate	CoEnzyme and vitamins	CoEnzyme and vitamins	105830	63186	73335	102630	513150	235760	1.28518	0.234147	3.51366	1.81298	up
MEDN1076	N6-isopentene adenine	Nucleotide And Its metabolites	Nucleotide And Its metabolites	14953	10191	12900	22424	57906	46643	1.51834	0.10292	3.33753	1.73878	up
MEDN1087	UDP-D-galactose	Carbohydrates and Its metabolites	Sugars	1045000	1653300	613280	2491000	1118900	5163500	1.09039	0.261896	2.64931	1.40562	up
MEDN1271	LPE(0:0/20:2)	GP	LPE	10815	3255.4	2993	7903.1	72706	56927	1.30852	0.173799	8.0603	3.01083	up
MEDN1272	LPE(20:2/0:0)	GP	LPE	10815	3255.4	2993	7903.1	72706	56927	1.30852	0.173799	8.0603	3.01083	up
MEDN1273	LPE(0:0/20:3)	GP	LPE	7703.9	7135.6	7424.3	6878	82386	64473	1.20034	0.194255	6.90525	2.78769	up
MEDN1274	LPE(20:3/0:0)	GP	LPE	7703.9	7135.6	7424.3	6878	82386	64473	1.20034	0.194255	6.90525	2.78769	up
MEDN1279	LPE(0:0/18:0)	GP	LPE	9	9	9	9	36550	23168	1.23261	0.203274	2212.11	11.1112	up
MEDN1282	LPE(0:0/18:2)	GP	LPE	1117200	745600	543170	614700	4149300	3709700	1.06532	0.208446	3.52195	1.81637	up
MEDN1285	LPE(0:0/16:0)	GP	LPE	15099000	19039000	19806000	23871000	81595000	79653000	1.39422	0.146312	3.43169	1.77892	up
MEDN1287	LPE(0:0/16:1)	GP	LPE	54694	46114	55306	66499	321110	252620	1.35015	0.167752	4.10104	2.03599	up
MEDN1316	Quinoline-4-carboxylic acid	Heterocyclic compounds	Pteridines and derivatives	8427.5	7323.7	8472.3	21255	28423	23027	1.69785	0.0151336	3.00142	1.58565	up
MEDN1328	(S)-Leucic acid	Organic acid And Its derivatives	Organic acid And Its derivatives	3659900	5609600	5208700	5856000	12447000	12455000	1.37472	0.123971	2.12444	1.08708	up
MEDN1331	4-Methoxyphenylacetic acid	Organic acid And Its derivatives	Organic acid And Its derivatives	16999	12041	18690	19508	74848	53181	1.32123	0.172965	3.09107	1.62811	up
MEDN1394	3-Hydroxybenzoic Acid	Organic acid And Its derivatives	Organic acid And Its derivatives	1278100	1188400	1211200	1054000	5057800	3835600	1.11724	0.219707	2.70479	1.43552	up
MEDN1395	(R)-(-)-2-Phenylpropionic Acid	Organic acid And Its derivatives	Organic acid And Its derivatives	745710	514550	1032900	280100	48035	122110	1.50334	0.0378304	0.196343	-2.34855	down
MEDN1490	FFA(16:2)	FA	FFA	9	9	9	15099	12589	15917	1.72338	0.00471744	1615	10.6573	up
MEDN1492	(R)-(-)-Mandelic acid	Organic acid And Its derivatives	Organic acid And Its derivatives	67372	77437	88128	9	9	9	1.72378	0.00590532	0.000115911	-13.0747	down
MEDN1498	2-Hydroxyadipic acid	Organic acid And Its derivatives	Organic acid And Its derivatives	97846	138830	129680	162150	362140	279700	1.4415	0.122721	2.19456	1.13393	up
MEDN1499	2-Hydroxyhexanoic acid	Organic acid And Its derivatives	Organic acid And Its derivatives	3659900	5609600	5208700	5856000	12447000	12455000	1.37472	0.123971	2.12444	1.08708	up
MEDN1503	3-(4-Hydroxyphenyl)-1-propanol	Organic acid And Its derivatives	Organic acid And Its derivatives	58473	19001	43903	14337	644.96	1453	1.42435	0.0787098	0.135404	-2.88466	down
MEDN1518	Acetylvaline	Amino acid and Its metabolites	Amino acid derivatives	52494	34957	49884	43682	177780	167340	1.1759	0.189254	2.83105	1.50134	up
MEDN1532	D-Galacturonic Acid	Carbohydrates and Its metabolites	Sugar acids	875100	944440	674880	367730	251650	273920	1.65381	0.0116415	0.358119	-1.48149	down
MEDN1595	Xanthosine-5'-monophosphate	Nucleotide And Its metabolites	Nucleotide And Its metabolites	28297	30720	35777	60183	94730	67597	1.6343	0.0504538	2.3473	1.231	up
MEDN1620	Glu-Val	Amino acid and Its metabolites	Small Peptide	169080	163730	162950	181150	663330	353240	1.23962	0.239056	2.41593	1.27258	up
MEDN1640	Glu-Tyr	Amino acid and Its metabolites	Small Peptide	39964	36910	49060	51985	187240	98718	1.31192	0.215905	2.68349	1.42411	up
MEDN1662	Galactitol	Carbohydrates and Its metabolites	Sugar alcohols	907430	809880	813670	2220600	7083000	3188400	1.57586	0.154963	4.93564	2.30324	up
MEDN1675	2-Deoxyribose 5'-phosphate	Nucleotide And Its metabolites	Nucleotide And Its metabolites	185490	163840	74172	180330	458420	261940	1.20935	0.18437	2.12677	1.08866	up
MEDN1677	2'-Aenylic Acid	Nucleotide And Its metabolites	Nucleotide And Its metabolites	242560	156780	142920	360120	423360	585780	1.54773	0.0374613	2.5251	1.33634	up
MEDN1699	2-Methylhexanoic acid	Organic acid And Its derivatives	Organic acid And Its derivatives	9	9	9	642240	629830	747180	1.72413	0.00304415	74787	16.1905	up
MEDN1717	Tropine	Organic acid And Its derivatives	Organic acid And Its derivatives	598920	624590	630120	794180	1634100	1798200	1.43777	0.125864	2.28011	1.1891	up
MEDN1726	α-Cyclohexylmandelic acid	Organic acid And Its derivatives	Organic acid And Its derivatives	11961	9032.6	9	9	9	9	1.21398	0.191346	0.00128556	-9.60339	down
MEDN1740	4-Methylhexanoic acid	Organic acid And Its derivatives	Organic acid And Its derivatives	9	9	9	642240	629830	747180	1.72413	0.00304415	74787	16.1905	up
MEDN1747	3,4-Dimethylbenzoic acid	Benzene and substituted derivatives	Benzene and substituted derivatives	745710	514550	1032900	280100	48035	122110	1.50334	0.0378304	0.196343	-2.34855	down
MEDN1753	2,2-Dimethylpentanoic acid	Organic acid And Its derivatives	Organic acid And Its derivatives	9	9	9	642240	629830	747180	1.72413	0.00304415	74787	16.1905	up
MEDN1817	20-Hydroxy Prostaglandin F2α	FA	Oxidized lipids	1504500	1097100	1727100	1132800	85640	403490	1.21123	0.0809173	0.374692	-1.41622	down
MEDN1886	(S)-2-Hydroxy-3-phenylpropanoic acid	Organic acid And Its derivatives	Organic acid And Its derivatives	342990	345290	328780	420500	909800	1084900	1.39425	0.143666	2.37469	1.24774	up
MEDN1890	L-Histidinol	Amino acid and Its metabolites	Amino acid derivatives	9	9	9	15384	29994	32303	1.72227	0.0394166	2877.07	11.4904	up
MEDN1909	4-Hydroxybenzoic Acid	Benzene and substituted derivatives	Phenolic acids	1076600	919570	951860	1016700	4529800	3171800	1.23817	0.200542	2.95733	1.5643	up
MEDN1932	Val-Asn	Amino acid and Its metabolites	Small Peptide	658320	512980	1524000	359970	193740	313900	1.42166	0.19075	0.321897	-1.63533	down
MEDN1936	Asn-Pro	Amino acid and Its metabolites	Small Peptide	268370	211190	225880	70026	37174	34063	1.66591	0.00147559	0.200248	-2.32014	down
MEDN1938	Arg-Val	Amino acid and Its metabolites	Small Peptide	114240	207040	169810	112640	43558	72328	1.34168	0.0647141	0.465344	-1.10363	down
MEDN1943	2-keto-D-gluconic acid	Carbohydrates and Its metabolites	Sugar acids	913780	735720	677300	444040	325500	336830	1.638	0.0144332	0.47549	-1.07251	down
MEDN1955	D-Saccharic Acid 1,4-lactone (hydrate)	Carbohydrates and Its metabolites	Sugars	957960	3133800	2908100	2509900	237110	314050	1.04498	0.266247	0.437303	-1.19329	down
MEDN1960	cyclo(gly-glu)	Amino acid and Its metabolites	Small Peptide	458440	390600	770190	391370	190460	177280	1.34196	0.118322	0.468809	-1.09293	down
MEDN1973	Asn-Tyr	Amino acid and Its metabolites	Small Peptide	81998	98007	159780	225770	387130	500160	1.53202	0.0732458	3.27578	1.71184	up
MEDN1995	Asn-Phe	Amino acid and Its metabolites	Small Peptide	123340	116590	132340	259660	281370	366960	1.66646	0.0300153	2.43906	1.28633	up
MEDN2003	Phe-Ala-Ala	Amino acid and Its metabolites	Small Peptide	31167	19068	30382	33610	79715	66264	1.3362	0.128612	2.22768	1.15554	up
MEDN2024	Tyr-Trp	Amino acid and Its metabolites	Small Peptide	11507	11116	35077	9	9	17394	1.22252	0.249159	0.301768	-1.72849	down
MEDN2037	3-Methoxyphenylacetic acid	Organic acid And Its derivatives	Organic acid And Its derivatives	16999	12041	18690	19508	74848	53181	1.32123	0.172965	3.09107	1.62811	up
MEDN2056	L-Iditol	Carbohydrates and Its metabolites	Carbohydrates and Its metabolites	1414600	1408400	1268700	3621600	9836600	5515700	1.61323	0.114251	4.63717	2.21324	up
MEDN2091	(R)-2-Hydroxybutyric acid	Organic acid And Its derivatives	Organic acid And Its derivatives	76122	116440	127490	158740	294350	235690	1.48307	0.0732159	2.15209	1.10574	up
MEDN2113	Pro-Asp	Amino acid and Its metabolites	Small Peptide	4903300	2391100	4081600	2907000	777750	1834400	1.21425	0.114531	0.485157	-1.04348	down
MEDN2165	Ethyl N-acetyl-L-tyrosinate	Amino acid and Its metabolites	Amino acid derivatives	47905	50560	73744	29407	9	2464	1.16039	0.0207136	0.185124	-2.43344	down
MEDP0017	L-Histidine	Amino acid and Its metabolites	Amino acids	9	9	9	100930000	149710000	104660000	1.72485	0.0170708	1.31593e+07	23.6496	up
MEDP0028	(5-L-Glutamyl)-L-Amino Acid	Amino acid and Its metabolites	Small Peptide	416570	587440	388560	586720	1449900	877610	1.35069	0.177702	2.0927	1.06536	up
MEDP0037	Asp-Phe	Amino acid and Its metabolites	Small Peptide	2075800	2393000	4452300	3447900	6093500	9620800	1.20499	0.187279	2.14796	1.10297	up
MEDP0062	N6-Acetyl-L-Lysine	Amino acid and Its metabolites	Amino acid derivatives	5237700	4575700	5141900	6068600	11866000	13267000	1.39689	0.132038	2.08632	1.06096	up
MEDP0110	2-Methoxybenzoic Acid	Benzene and substituted derivatives	Phenolic acids	153110	144250	266130	9	187400	9	1.18735	0.177782	0.332602	-1.58813	down
MEDP0137	Protocatechuic Aldehyde	Benzene and substituted derivatives	Phenolics	88439	99508	160500	9	9	9	1.72307	0.0352578	7.74867e-05	-13.6557	down
MEDP0169	Guanosine-5'-monophosphate	Nucleotide And Its metabolites	Nucleotide And Its metabolites	608950	553990	615640	1104700	1783700	1172600	1.6189	0.0707977	2.28328	1.19111	up
MEDP0180	Β-Nicotinamide Mononucleotide	Nucleotide And Its metabolites	Nucleotide And Its metabolites	38593000	43449000	30853000	71406000	112010000	63126000	1.54676	0.0908533	2.18382	1.12685	up
MEDP0296	4-Guanidinobutyric Acid	Organic acid And Its derivatives	Organic acid And Its derivatives	3157900	3248300	2296100	6043800	17102000	12273000	1.5616	0.107258	4.07005	2.02505	up
MEDP0313	Guanidineacetic Acid	Organic acid And Its derivatives	Organic acid And Its derivatives	74048	19756	56125	138840	165720	131270	1.39592	0.0110057	2.90691	1.53949	up
MEDP0318	L-kynurenine	Amino acid and Its metabolites	Amino acid derivatives	74126	34378	38035	64291	583180	242950	1.28551	0.244253	6.07634	2.6032	up
MEDP0332	Cinnamic Acid	Organic acid And Its derivatives	Organic acid And Its derivatives	1123700	750570	571800	243520	27127	33461	1.51412	0.0326651	0.124325	-3.00781	down
MEDP0369	Pyridoxamine	Heterocyclic compounds	Pteridines and derivatives	561080	372460	578780	661670	2161900	1491200	1.35673	0.161429	2.85308	1.51252	up
MEDP0393	Pyridoxine 5'-Phosphate	CoEnzyme and vitamins	CoEnzyme and vitamins	61111	9414.3	28233	71998	282880	117640	1.32183	0.186035	4.78459	2.2584	up
MEDP0403	Deoxycytidine	Nucleotide And Its metabolites	Nucleotide And Its metabolites	70055	82446	165890	61063	53646	27991	1.26369	0.18281	0.448191	-1.15781	down
MEDP0409	Cys-Gly	Amino acid and Its metabolites	Small Peptide	79512	253550	292260	250270	768240	564780	1.20202	0.156209	2.53196	1.34025	up
MEDP0450	P-Aminobenzoate	Benzene and substituted derivatives	Phenolic acids	50820	34074	21059	88670	355420	273730	1.51932	0.121067	6.77489	2.7602	up
MEDP0593	Thioguanine	Nucleotide And Its metabolites	Nucleotide And Its metabolites	359180	433400	430990	617720	1307100	1371300	1.51283	0.101885	2.69385	1.42967	up
MEDP0601	Spermidine	Alcohol and amines	Polyamines	5564800	5149400	5788500	8771100	11850000	13036000	1.62375	0.0434044	2.03949	1.02821	up
MEDP0638	LPE(16:1/0:0)	GP	LPE	2416.1	4248.6	3352.4	3314.9	16752	16211	1.22811	0.182796	3.6216	1.85663	up
MEDP0821	6-Methylnicotinamide	Heterocyclic compounds	Pteridines and derivatives	4149400	2745900	3285100	577790	2027500	703210	1.44129	0.0213178	0.324987	-1.62155	down
MEDP0877	Cytidine 5'-Diphosphocholine	Nucleotide And Its metabolites	Nucleotide And Its metabolites	69637	98778	26240	142750	1700400	264250	1.33565	0.330437	10.8263	3.43647	up
MEDP1002	Acetylcholine	Alcohol and amines	Polyamines	3375700	3371900	2876800	8374200	12769000	12362000	1.68339	0.0282273	3.48128	1.79962	up
MEDP1080	Gly-Trp	Amino acid and Its metabolites	Small Peptide	3379400	2946500	4614600	4161500	8826000	12563000	1.26906	0.178642	2.33541	1.22367	up
MEDP1093	Allopurinol	Nucleotide And Its metabolites	Nucleotide And Its metabolites	38295000	18658000	24683000	7292000	21246000	7094600	1.27752	0.112191	0.436481	-1.19601	down
MEDP1132	3-Carboxypropyltrimethylammonium	Organic acid And Its derivatives	Organic acid And Its derivatives	1009000	1574300	929150	2889500	5037300	4570200	1.63456	0.0347803	3.55792	1.83103	up
MEDP1171	Butenoyl-PAF	Others	Others	2385700	961490	1340600	844710	549460	481130	1.43119	0.151451	0.400039	-1.32179	down
MEDP1243	4-Hydroxytryptamine	Tryptamines,Cholines,Pigments	Tryptamines	188490	124750	224260	96493	51457	52354	1.5401	0.0417383	0.372659	-1.42407	down
MEDP1326	LPC(20:1/0:0)	GP	LPC	2385700	961490	1340600	844710	549460	481130	1.43119	0.151451	0.400039	-1.32179	down
MEDP1493	N6-methyladenosine	Nucleotide And Its metabolites	Nucleotide And Its metabolites	286780	221760	274350	361910	848450	496440	1.40704	0.165481	2.18013	1.12441	up
MEDP1654	1-Methyladenosine	Nucleotide And Its metabolites	Nucleotide And Its metabolites	286780	221760	274350	361910	848450	496440	1.40704	0.165481	2.18013	1.12441	up
MEDP1670	Gly-Gly-Phe	Amino acid and Its metabolites	Small Peptide	1699900	2060300	3041500	3546400	4767600	6159100	1.47268	0.0569409	2.12787	1.08941	up
MEDP1686	LPE(15:0/0:0)	GP	LPC	121960	338690	418820	344370	1233000	1080400	1.24033	0.153821	3.02201	1.59551	up
MEDP1702	LPC(0:0/20:1)	GP	LPC	2385700	961490	1340600	844710	549460	481130	1.43119	0.151451	0.400039	-1.32179	down
MEDP1705	(E)-Guggulsterone	CoEnzyme and vitamins	CoEnzyme and vitamins	83938	125710	131160	118090	312710	339530	1.24114	0.171843	2.2603	1.17652	up
MEDP1768	Isocorydine	Benzene and substituted derivatives	Benzene and substituted derivatives	136190	101790	66566	52547	40149	20546	1.42446	0.0684452	0.371839	-1.42725	down
MEDP1792	N-methyl-4-aminobutyric acid	Amino acid and Its metabolites	Amino acid derivatives	9	9	9	9	96858	38467	1.23187	0.250331	5012.37	12.2913	up
MEDP1851	Asp-Tyr	Amino acid and Its metabolites	Small Peptide	519310	654570	1077200	1146200	1861800	2755300	1.40419	0.115661	2.56024	1.35628	up
MEDP1857	Eicosanoyl-EA	Organic acid And Its derivatives	Organic acid And Its derivatives	8667200	6652200	8066500	6565100	25638000	26149000	1.08817	0.211389	2.49518	1.31915	up
MEDP1882	Phe-Leu	Amino acid and Its metabolites	Small Peptide	23689	8083.9	24170	63379	30019	36596	1.21246	0.120858	2.32369	1.21642	up
MEDP1904	LPE(18:2/0:0)	GP	LPE	1408100	828450	906770	1070000	6717800	5903000	1.2239	0.183013	4.35552	2.12285	up
MEDP1916	N-Acetyl-L-phenylalanine	Amino acid and Its metabolites	Amino acid derivatives	96768	78454	99475	104000	205180	265550	1.30197	0.165528	2.09223	1.06504	up
MEDP1923	Cyclo(Phe-Glu)	Amino acid and Its metabolites	Small Peptide	170320	181130	303460	230290	493750	1039200	1.14811	0.259091	2.69234	1.42886	up
MEDP1924	Cyclo(Pro-Glu)	Amino acid and Its metabolites	Small Peptide	48976	57150	126300	320170	168110	191940	1.45335	0.0674028	2.92661	1.54923	up
MEDP1930	Cyclo(Tyr-Ala)	Amino acid and Its metabolites	Small Peptide	76623	109900	216780	158890	312600	371750	1.20843	0.137214	2.09083	1.06408	up
MEDP1949	5-Aminoimidazole ribonucleotide	Nucleotide And Its metabolites	Nucleotide And Its metabolites	22153000	63080000	41457000	13292000	22308000	18083000	1.26656	0.170709	0.423735	-1.23877	down
MEDP1991	N6-Isopentenyladenosine	Nucleotide And Its metabolites	Nucleotide And Its metabolites	702820	554590	672800	819490	1959100	1323700	1.38635	0.156938	2.12531	1.08767	up
MEDP2003	D-Ornithine	Amino acid and Its metabolites	Amino acids	14259000	7855000	11916000	18048000	76528000	39299000	1.39344	0.189539	3.93403	1.97601	up
MEDP2257	2-Hydroxymyristic acid	Organic acid And Its derivatives	Organic acid And Its derivatives	96840	57403	73172	80152	229270	152970	1.18362	0.20502	2.03325	1.02379	up
MEDP2265	2-Amino-3-phosphonopropionic-acid	Organic acid And Its derivatives	Phosphoric acids	861510	823760	1082100	1456000	2784200	1354200	1.40132	0.174065	2.02156	1.01547	up
MEDP2267	S-methyl-L-thiocitrulline	Amino acid and Its metabolites	Amino acid derivatives	452710	499410	630440	9	9	459120	1.24487	0.12236	0.290124	-1.78526	down
MEDP2311	Arg-Lys	Amino acid and Its metabolites	Small Peptide	1872200	1366900	1915600	2349000	3323000	4742200	1.40761	0.120058	2.02033	1.01459	up
MEDP2338	Ser-Gln	Amino acid and Its metabolites	Small Peptide	1693800	1446600	2357900	1973100	9	9	1.2254	0.208586	0.35886	-1.47851	down
MEDP2379	Phe-Lys	Amino acid and Its metabolites	Small Peptide	3765900	4610200	8286200	8716100	11478000	14893000	1.3986	0.0567899	2.10578	1.07435	up
MEDP2407	cyclo(gly-pro)	Amino acid and Its metabolites	Small Peptide	2006000	576800	605860	4784000	2937200	1559000	1.25224	0.149009	2.91038	1.54121	up
MEDP2408	3-aminobenzamide	Benzene and substituted derivatives	Benzene and substituted derivatives	11753000	6647100	9315500	1355300	5780100	1843400	1.39038	0.0373846	0.323962	-1.6261	down
MEDP2410	Cyclic di-GMP	Nucleotide And Its metabolites	Nucleotide And Its metabolites	20912	5878	10623	34142	31918	38588	1.41656	0.0230013	2.7971	1.48393	up
MEDP2432	Tyr-Tyr	Amino acid and Its metabolites	Small Peptide	4143800	4866600	8042200	7949500	10018000	16858000	1.31226	0.145716	2.04224	1.03015	up
MEDP2439	2-amino-6-chloropurine	Nucleotide And Its metabolites	Nucleotide And Its metabolites	15000	16704	11083	9	9	16395	1.21407	0.244367	0.383598	-1.38233	down
MEDP2563	Phe-Ser	Amino acid and Its metabolites	Small Peptide	118680	144790	315620	250380	472980	612070	1.2709	0.124401	2.30608	1.20544	up
MEDP2571	Asn-Ile	Amino acid and Its metabolites	Small Peptide	1529300	1494000	2197700	2792400	4258400	5190500	1.523	0.0666807	2.34463	1.22936	up
MEDP2595	Ser-Trp	Amino acid and Its metabolites	Small Peptide	2268400	2858100	5427900	4393400	5115000	12020000	1.09731	0.268778	2.03976	1.0284	up
